# Supplementary material for: Wolffia globosa Ethanolic Extract Protects Against Bisphenol A-Induced Osteoblast Dysfunction via Antioxidant Defense, Apoptosis Inhibition, and β-Catenin Modulation
Source: Int J Mol Sci. 2026 Jun 13;27(12):5352. doi: 10.3390/ijms27125352 (PMC13299328; doi:10.3390/ijms27125352)
Supplement: Supplementary file 1 [file ijms-27-05352-s001.zip]

Archive with 1 entries (1 files):
- ijms-4254252-supplementary.pdf
